# Supplementary material for: The acute effect of wearable resistance load and placement upon change of direction performance in soccer players
Source: PLoS One. 2020 Nov 18;15(11):e0242493. doi: 10.1371/journal.pone.0242493 (PMC7673491; doi:10.1371/journal.pone.0242493)
Supplement: S1 File — (XLSX) [file pone.0242493.s001.xlsx]

## Sheet: Ark1
	Unresisted	Shank 1%	Shank 2%	Shank 3%	Thigh 1%	Thigh 3%	Thigh 5%
subject	best	best	best	best	best	best	best
1	5.13	5.26	5.31	5.2	5.15	5.2	5.35
2	5.3	5.44	5.51	5.59	5.39	5.52	5.54
3	5.23	5.25	5.38	5.47	5.25	5.45	5.35
4	5.24	5.3	5.34	5.35	5.36	5.37	5.4
5	5.02	5.12	5.18	5.24	5.06	5.16	5.26
6	5.21	5.39	5.64	5.56	5.43	5.47	5.49
7	4.75	4.72	4.72	4.73	4.67	4.71	4.68
8	4.95	5.3	4.98	5.21	5.09	5.08	5.03
9	4.86	4.91	4.98	4.97	4.89	4.91	4.95
10	5.21	5.42	5.49	5.57	5.34	5.37	5.49
11	4.95	5.18	5.23	5.28	5.08	5.25	5.28
12	4.92	4.78	4.93	5.11	4.87	4.98	4.99
split times	90 grader
1	2.4	2.38	2.43	2.49	2.39	2.46	2.48
2	2.52	2.6	2.64	2.63	2.5	2.58	2.64
3	2.45	2.46	2.52	2.63	2.44	2.56	2.54
4	2.58	2.59	2.58	2.61	2.55	2.6	2.59
5	2.47	2.51	2.54	2.58	2.46	2.5	2.63
6	2.51	2.66	2.75	2.69	2.67	2.68	2.71
7	2.42	2.34	2.36	2.35	2.35	2.37	2.37
8	2.36	2.57	2.43	2.51	2.44	2.36	2.35
9	2.32	2.32	2.4	2.38	2.28	2.34	2.34
10	2.58	2.66	2.65	2.71	2.59	2.68	2.69
11	2.39	2.5	2.49	2.54	2.43	2.5	2.53
12	2.38	2.35	2.37	2.52	2.4	2.45	2.41
	45grader
1	2.73	2.84	2.86	2.71	2.76	2.74	2.82
2	2.78	2.84	2.87	2.85	2.79	2.77	2.9
3	2.78	2.76	2.86	2.84	2.77	2.89	2.74
4	2.66	2.67	2.75	2.74	2.75	2.72	2.79
5	2.55	2.61	2.64	2.66	2.57	2.65	2.63
6	2.66	2.73	2.89	2.85	2.73	2.76	2.78
7	2.28	2.37	2.36	2.38	2.31	2.34	2.31
8	2.59	2.73	2.51	2.62	2.65	2.61	2.62
9	2.54	2.53	2.58	2.59	2.5	2.55	2.6
10	2.62	2.73	2.78	2.86	2.72	2.69	2.79
11	2.56	2.68	2.72	2.71	2.65	2.75	2.75
12	2.48	2.43	2.56	2.59	2.47	2.53	2.58
